# Supplementary material for: A globally-distributed alien invasive species poses risks to United States imperiled species
Source: Sci Rep. 2018 Mar 28;8:5331. doi: 10.1038/s41598-018-23657-z (PMC5871849; doi:10.1038/s41598-018-23657-z)
Supplement: Supplementary file 2 — Dataset 1 [file 41598_2018_23657_MOESM2_ESM.xlsx]

## Sheet: TEall_PigCurrPotRange_Impacts.c
A globally-distributed alien invasive species poses risks to United States imperiled species
Meredith L. McClure*, Conservation Science Partners, Truckee, California, United States
Christopher L. Burdett, Department of Biology, Colorado State University, Fort Collins, Colorado, United States
Matthew L. Farnsworth, Conservation Science Partners, Truckee, California, United States
Steven J. Sweeney, Center for Epidemiology and Animal Health, Animal and Plant Health Inspection Service, United States Department of Agriculture, Fort Collins, Colorado, United States
Ryan S. Miller*, Center for Epidemiology and Animal Health, Animal and Plant Health Inspection Service, United States Department of Agriculture, Fort Collins, Colorado, United States
Supplementary Dataset. Estimated current and potential percent range overlap with wild pigs for each imperiled species considered susceptible to direct impacts from wild pigs if exposed.
Scientific Name	Common Name	Status	Family	Taxon	Total Range Area (km2)	Current Percent Overlap	Potential Percent Overlap	Potential Percent Overlap CI
Ambystoma bishopi	Reticulated flatwoods salamander	Endangered	Ambystomatidae	Amphibian	24380.1	81.1656	90.4704	87.19 - 93.74
Ambystoma californiense	California tiger Salamander	Endangered/Threatened	Ambystomatidae	Amphibian	109905	85.5368	85.5594	85.54 - 88.21
Ambystoma cingulatum	Frosted Flatwoods salamander	Threatened	Ambystomatidae	Amphibian	35414.4	86.6121	95.8077	93.17 - 96.95
Ambystoma macrodactylum croceum	Santa Cruz long-toed salamander	Endangered	Ambystomatidae	Amphibian	9737.9	100	100	100.00 - 100.00
Ambystoma tigrinum stebbinsi	Sonora tiger Salamander	Endangered		Amphibian	1209.47	0	23.0127	2.21 - 39.70
Anaxyrus californicus	Arroyo (=arroyo southwestern) toad	Endangered	Bufonidae	Amphibian	30044.8	98.9124	98.9128	98.91 - 99.12
Anaxyrus canorus	Yosemite toad	Threatened	Bufonidae	Amphibian	27074.1	73.1786	73.2482	73.18 - 77.49
Batrachoseps aridus	Desert slender salamander	Endangered		Amphibian	120.671	0	0	.00 - 69.06
Bufo hemiophrys baxteri	Wyoming Toad	Endangered		Amphibian	2055.09	0	0	.00 - .00
Bufo houstonensis	Houston toad	Endangered		Amphibian	20137.5	100	100	100.00 - 100.00
Cryptobranchus alleganiensis bishopi	Ozark Hellbender	Endangered	Cryptobranchidae	Amphibian	32443.2	81.325	88.4741	83.27 - 90.59
Eurycea chisholmensis	Salado Salamander	Threatened	Plethodontidae	Amphibian	2818.49	100	100	100.00 - 100.00
Eurycea nana	San Marcos salamander	Threatened	Plethodontidae	Amphibian	1759.74	99.9994	99.9994	100.00 - 100.00
Eurycea naufragia	Georgetown Salamander	Threatened	Plethodontidae	Amphibian	2938.84	100	100	100.00 - 100.00
Eurycea sosorum	Barton Springs salamander	Endangered	Plethodontidae	Amphibian	2650.67	100	100	100.00 - 100.00
Eurycea tonkawae	Jollyville Plateau Salamander	Threatened	Plethodontidae	Amphibian	5589.3	100	100	100.00 - 100.00
Eurycea waterlooensis	Austin blind Salamander	Endangered	Plethodontidae	Amphibian	2650.67	100	100	100.00 - 100.00
Phaeognathus hubrichti	Red Hills salamander	Threatened	Plethodontidae	Amphibian	13539.2	92.6502	99.9999	100.00 - 100.00
Plethodon neomexicanus	Jemez Mountains salamander	Endangered	Plethodontidae	Amphibian	25176	0	1.93802	.00 - 16.97
Plethodon nettingi	Cheat Mountain salamander	Threatened	Plethodontidae	Amphibian	9275.95	0	0	.00 - .00
Plethodon shenandoah	Shenandoah salamander	Endangered	Plethodontidae	Amphibian	2338.59	4.08778e-05	4.08778e-05	.00 - 46.04
Rana chiricahuensis	Chiricahua leopard frog	Threatened		Amphibian	130535	7.17514	32.1475	13.27 - 53.87
Rana draytonii	California red-legged frog	Threatened	Ranidae	Amphibian	185912	98.9644	99.196	99.06 - 99.87
Rana muscosa	Mountain yellow-legged frog	Endangered	Ranidae	Amphibian	32253	72.4896	72.548	72.49 - 78.68
Rana pretiosa	Oregon spotted frog	Endangered/Threatened	Ranidae	Amphibian	156734	44.6006	53.4031	45.44 - 64.94
Rana sevosa	dusky gopher frog	Endangered		Amphibian	5231.35	64.6768	64.6768	64.68 - 90.65
Rana sierrae	Sierra Nevada Yellow-legged Frog	Endangered	Ranidae	Amphibian	27061	82.2857	86.1849	82.97 - 96.29
Typhlomolge rathbuni	Texas blind salamander	Endangered		Amphibian	1759.74	99.9994	99.9994	100.00 - 100.00
Calidris canutus rufa	Red knot	Endangered/Threatened	Scolopacidae	Bird	1801594	36.7541	39.8208	37.28 - 42.28
Centrocercus minimus	Gunnison sage-grouse	Threatened	Phasianidae	Bird	79685.1	2.52378	9.24373	2.52 - 18.07
Charadrius alexandrinus nivosus	Western snowy plover	Threatened		Bird	78052.1	82.9686	89.604	82.97 - 94.17
Charadrius melodus	Piping Plover	Endangered	Charadriidae	Bird	1.51179e+06	41.4244	44.7323	42.51 - 47.87
Colinus virginianus ridgwayi	Masked bobwhite (quail)	Endangered	Odontophoridae	Bird	1000.67	0	89.4443	48.70 - 89.44
Empidonax traillii extimus	Southwestern willow flycatcher	Endangered/Threatened	Tyrannidae	Bird	1.05132e+06	57.2355	61.3034	58.36 - 66.17
Grus americana	Whooping crane	Endangered	Gruidae	Bird	1.18037e+06	37.7588	39.1618	38.07 - 40.70
Grus canadensis pulla	Mississippi sandhill crane	Endangered	Gruidae	Bird	2700.6	65.8291	65.8291	65.83 - 89.46
Numenius borealis	Eskimo curlew	Endangered/Threatened	Scolopacidae	Bird	5.60603e+06	2.82431	3.05653	2.89 - 3.15
Phoebastria (=Diomedea) albatrus	Short-tailed albatross	Endangered	Diomedeidae	Bird	723176	3.20762	3.25111	3.21 - 3.69
Pipilo crissalis eremophilus	Inyo California towhee	Threatened	Emberizidae	Bird	6928.88	72.4263	72.4263	72.43 - 72.54
Polioptila californica californica	Coastal California gnatcatcher	Threatened	Muscicapidae	Bird	20942.3	89.1523	93.9652	90.76 - 95.92
Rallus longirostris levipes	Light-footed clapper rail	Endangered	Rallidae	Bird	15131.3	98.4636	98.4662	98.46 - 99.10
Rallus longirostris obsoletus	California clapper rail	Endangered	Rallidae	Bird	22794.1	100	100	100.00 - 100.00
Rallus longirostris yumanensis	Yuma clapper rail	Endangered/Threatened	Rallidae	Bird	183805	78.7719	79.7392	79.01 - 82.87
Sterna antillarum	Least tern	Endangered/Threatened		Bird	958575	34.9675	39.0486	36.46 - 43.80
Sterna antillarum browni	California least tern	Endangered		Bird	125091	37.1991	49.3644	39.80 - 62.59
Sterna dougallii dougallii	Roseate tern	Endangered/Threatened	Laridae	Bird	435107	24.9681	48.311	32.63 - 52.68
Tympanuchus cupido attwateri	Attwater's greater prairie-chicken	Endangered	Phasianidae	Bird	6447.24	99.9998	99.9998	100.00 - 100.00
Tympanuchus pallidicinctus	Lesser prairie-chicken	Threatened	Phasianidae	Bird	309997	42.2735	48.546	43.47 - 57.41
Branchinecta conservatio	Conservancy fairy shrimp	Endangered/Threatened	Branchinectidae	Crustacean	109563	85.4834	85.506	85.48 - 88.17
Branchinecta longiantenna	Longhorn fairy shrimp	Endangered/Threatened	Branchinectidae	Crustacean	59231.7	73.1621	73.204	73.16 - 78.12
Branchinecta lynchi	Vernal pool fairy shrimp	Threatened	Branchinectidae	Crustacean	130581	96.6571	98.584	97.66 - 98.58
Branchinecta sandiegonensis	San Diego fairy shrimp	Endangered	Branchinectidae	Crustacean	2094.17	84.963	84.963	84.96 - 89.49
Gammarus desperatus	Noel's Amphipod	Endangered	Gammaridae	Crustacean	15734.9	49.1887	79.1054	60.52 - 97.80
Gammarus hyalleloides	Diminutive Amphipod	Endangered	Gammaridae	Crustacean	12708.6	100	100	100.00 - 100.00
Gammarus pecos	Pecos amphipod	Endangered	Gammaridae	Crustacean	12340.1	100	100	100.00 - 100.00
Lepidurus packardi	Vernal pool tadpole shrimp	Endangered/Threatened	Triopsidae	Crustacean	124202	87.1944	87.2143	87.19 - 89.56
Orconectes shoupi	Nashville crayfish	Endangered	Cambaridae	Crustacean	279.984	0.0356746	99.9716	.04 - 100.00
Pacifastacus fortis	Shasta crayfish	Endangered	Astacidae	Crustacean	6561.69	100	100	100.00 - 100.00
Streptocephalus woottoni	Riverside fairy shrimp	Endangered	Streptocephalidae	Crustacean	9208.22	95.5099	95.5099	95.51 - 97.24
Syncaris pacifica	California freshwater shrimp	Endangered/Threatened	Atyidae	Crustacean	68626.1	76.8352	76.8713	76.84 - 81.12
Cynomys parvidens	Utah prairie dog	Threatened	Sciuridae	Mammal	52751.1	0	7.46641	.05 - 13.38
Dipodomys heermanni morroensis	Morro Bay kangaroo rat	Endangered	Heteromyidae	Mammal	8604.91	99.9999	99.9999	100.00 - 100.00
Dipodomys ingens	Giant kangaroo rat	Endangered	Heteromyidae	Mammal	40330	99.9999	99.9999	100.00 - 100.00
Dipodomys merriami parvus	San Bernardino Merriam's kangaroo rat	Endangered	Heteromyidae	Mammal	4046.6	99.9392	100	99.95 - 100.00
Dipodomys nitratoides exilis	Fresno kangaroo rat	Endangered	Heteromyidae	Mammal	14497.8	100	100	100.00 - 100.00
Dipodomys nitratoides nitratoides	Tipton kangaroo rat	Endangered/Threatened	Heteromyidae	Mammal	74874.5	78.7691	78.8022	78.77 - 82.69
Dipodomys stephensi (incl. D. cascus)	Stephens' kangaroo rat	Endangered	Heteromyidae	Mammal	4141.76	97.2316	97.2316	97.23 - 97.23
Microtus californicus scirpensis	Amargosa vole	Endangered	Muridae	Mammal	5951.77	83.6432	87.7163	83.64 - 87.84
Microtus mexicanus hualpaiensis	Hualapai Mexican vole	Endangered	Muridae	Mammal	1741	1.80253	2.01144	1.80 - 15.11
Microtus pennsylvanicus dukecampbelli	Florida salt marsh vole	Endangered	Muridae	Mammal	3658.37	81.6085	81.6085	81.61 - 81.61
Mustela nigripes	Black-footed ferret	Endangered/Threatened	Mustelidae	Mammal	1.22202e+06	1.36721	3.32177	1.98 - 5.33
Neotoma floridana smalli	Key Largo woodrat	Endangered	Muridae	Mammal	9694.71	26.9408	26.9408	26.94 - 45.97
Neotoma fuscipes riparia	Riparian woodrat (=San Joaquin Valley)	Endangered/Threatened	Muridae	Mammal	59293.6	73.1901	73.232	73.19 - 78.15
Oryzomys palustris natator	Rice rat	Endangered	Muridae	Mammal	9694.71	26.9408	26.9408	26.94 - 45.97
Perognathus longimembris pacificus	Pacific pocket mouse	Endangered	Heteromyidae	Mammal	3041.4	94.8823	94.8823	94.88 - 95.08
Peromyscus gossypinus allapaticola	Key Largo cotton mouse	Endangered	Muridae	Mammal	9694.71	26.9408	26.9408	26.94 - 45.97
Peromyscus polionotus allophrys	Choctawhatchee beach mouse	Endangered	Muridae	Mammal	8683.8	79.4284	86.3214	83.66 - 90.20
Peromyscus polionotus ammobates	Alabama beach mouse	Endangered	Muridae	Mammal	5250.69	82.9095	82.9095	82.91 - 94.45
Peromyscus polionotus niveiventris	Southeastern beach mouse	Threatened	Muridae	Mammal	22670.3	81.4975	89.4511	81.50 - 89.45
Peromyscus polionotus peninsularis	St. Andrew beach mouse	Endangered	Muridae	Mammal	4602.33	83.5766	85.4017	83.58 - 85.40
Peromyscus polionotus phasma	Anastasia Island beach mouse	Endangered	Muridae	Mammal	2127.89	81.4638	81.4638	81.46 - 81.46
Peromyscus polionotus trissyllepsis	Perdido Key beach mouse	Endangered	Muridae	Mammal	7515.99	79.2125	81.7609	79.21 - 91.73
Reithrodontomys raviventris	Salt marsh harvest mouse	Endangered	Muridae	Mammal	5651.83	100	100	100.00 - 100.00
Sorex ornatus relictus	Buena Vista Lake ornate Shrew	Endangered/Threatened	Soricidae	Mammal	66363.6	76.0463	76.0837	76.05 - 80.47
Sylvilagus bachmani riparius	Riparian brush rabbit	Endangered/Threatened		Mammal	60970.3	73.9274	73.9681	73.93 - 78.75
Sylvilagus palustris hefneri	Lower Keys marsh rabbit	Endangered	Leporidae	Mammal	9694.71	26.9408	26.9408	26.94 - 45.97
Urocyon littoralis catalinae	Santa Catalina Island Fox	Endangered	Canidae	Mammal	2919.54	93.3513	93.3513	93.35 - 93.35
Urocyon littoralis littoralis	San Miguel Island Fox	Endangered	Canidae	Mammal	6614.6	100	100	100.00 - 100.00
Urocyon littoralis santacruzae	Santa Cruz Island Fox	Endangered	Canidae	Mammal	6614.6	100	100	100.00 - 100.00
Urocyon littoralis santarosae	Santa Rosa Island Fox	Endangered	Canidae	Mammal	6614.6	100	100	100.00 - 100.00
Vulpes macrotis mutica	San Joaquin kit fox	Endangered		Mammal	75079.6	100	100	100.00 - 100.00
Zapus hudsonius luteus	New Mexico meadow jumping mouse	Endangered	Dipodidae	Mammal	130431	12.7126	17.487	12.83 - 29.69
Zapus hudsonius preblei	Preble's meadow jumping mouse	Endangered/Threatened	Dipodidae	Mammal	170986	0.216401	1.55941	.22 - 3.64
Alasmidonta heterodon	Dwarf wedgemussel	Endangered	Unionidae	MusselClam	52721.1	10.2933	61.3318	13.93 - 67.96
Arkansia wheeleri	Ouachita rock pocketbook	Endangered	Unionidae	MusselClam	28312.8	99.9999	100	100.00 - 100.00
Cumberlandia monodonta	Spectaclecase (mussel)	Endangered	Margaritiferidae	MusselClam	111892	31.904	34.256	32.37 - 39.45
Epioblasma obliquata perobliqua	White catspaw (pearlymussel)	Endangered	Unionidae	MusselClam	3111.04	2.10143	2.10143	2.10 - 2.10
Fusconaia rotulata	Round Ebonyshell	Endangered/Threatened	Unionidae	MusselClam	155598	85.7088	88.6483	86.59 - 90.62
Hamiota australis	Southern sandshell	Endangered/Threatened	Unionidae	MusselClam	181729	86.6152	89.6269	87.62 - 91.50
Hemistena lata	Cracking pearlymussel	Endangered	Unionidae	MusselClam	11945.7	58.4056	76.2774	58.43 - 85.52
Lampsilis abrupta	Pink mucket (pearlymussel)	Endangered	Unionidae	MusselClam	138949	62.2127	73.1048	65.54 - 80.12
Margaritifera hembeli	Louisiana pearlshell	Threatened	Margaritiferidae	MusselClam	5248.3	100	100	100.00 - 100.00
Margaritifera marrianae	Alabama pearlshell	Endangered	Margaritiferidae	MusselClam	11289.9	97.3762	100	100.00 - 100.00
Plethobasus cyphyus	Sheepnose Mussel	Endangered	Unionidae	MusselClam	145867	17.3595	20.4263	18.65 - 24.95
Pleurobema clava	Clubshell	Endangered	Unionidae	MusselClam	61098.7	10.6669	10.6681	10.67 - 17.62
Potamilus capax	Fat pocketbook	Endangered	Unionidae	MusselClam	72894.5	49.9929	64.5356	57.78 - 73.51
Potamilus inflatus	Alabama (=inflated) heelsplitter	Threatened	Unionidae	MusselClam	54707.2	90.1002	97.1719	96.16 - 99.47
Ptychobranchus jonesi	Southern kidneyshell	Endangered/Threatened	Unionidae	MusselClam	178926	86.7137	89.6653	87.65 - 91.49
Quadrula cylindrica cylindrica	Rabbitsfoot	Endangered/Threatened	Unionidae	MusselClam	289794	36.7623	41.5523	38.75 - 49.70
Quadrula fragosa	Winged Mapleleaf	Endangered	Unionidae	MusselClam	54224.3	81.2831	82.5193	82.52 - 82.52
Toxolasma cylindrellus	Pale lilliput (pearlymussel)	Endangered	Unionidae	MusselClam	7642.25	38.1895	71.3302	38.19 - 100.00
Villosa fabalis	Rayed Bean	Endangered/Threatened	Unionidae	MusselClam	175289	6.41531	33.8262	7.65 - 51.00
Caretta caretta	Loggerhead sea turtle	Threatened	Cheloniidae	Reptile	246464	71.5222	77.9585	73.11 - 84.53
Chelonia mydas	Green sea turtle	Endangered	Cheloniidae	Reptile	475108	49.4967	59.0758	50.32 - 68.87
Clemmys muhlenbergii	Bog (=Muhlenberg) turtle	Threatened		Reptile	80204.9	0.260858	1.8288	.26 - 20.36
Crocodylus acutus	American crocodile	Endangered/Threatened	Crocodylidae	Reptile	110857	82.6346	85.108	82.63 - 87.46
Crotalus willardi obscurus	New Mexican ridge-nosed rattlesnake	Threatened	Viperidae	Reptile	9453.25	48.8463	84.3958	48.85 - 87.30
Dermochelys coriacea	Leatherback sea turtle	Endangered	Dermochelyidae	Reptile	496140	50.5231	60.1598	51.44 - 69.68
Drymarchon corais couperi	Eastern indigo snake	Threatened		Reptile	223364	87.2105	90.1837	88.55 - 92.16
Eretmochelys imbricata	Hawksbill sea turtle	Endangered	Cheloniidae	Reptile	345860	48.8775	54.2665	50.08 - 61.10
Eumeces egregius lividus	Bluetail mole skink	Threatened	Scincidae	Reptile	11972.9	99.9999	99.9999	100.00 - 100.00
Gambelia silus	Blunt-nosed leopard lizard	Endangered		Reptile	68888.7	100	100	100.00 - 100.00
Gopherus agassizii	Desert tortoise	Threatened	Testudinidae	Reptile	104602	31.6439	36.4857	34.00 - 41.00
Gopherus polyphemus	Gopher tortoise	Threatened	Testudinidae	Reptile	47235.6	91.278	92.5233	92.50 - 97.66
Graptemys flavimaculata	Yellow-blotched map turtle	Threatened	Emydidae	Reptile	17157.3	94.6215	94.6215	94.62 - 98.34
Graptemys oculifera	Ringed map turtle	Threatened	Emydidae	Reptile	26236.3	85.1242	97.6574	97.66 - 100.00
Lepidochelys kempii	Kemp's ridley sea turtle	Endangered/Threatened	Cheloniidae	Reptile	415210	28.405	33.8152	29.32 - 43.56
Lepidochelys olivacea	Olive ridley sea turtle	Threatened	Cheloniidae	Reptile	151173	54.8978	73.687	55.31 - 78.46
Masticophis lateralis euryxanthus	Alameda whipsnake (=striped racer)	Threatened	Colubridae	Reptile	5174.87	99.9998	99.9998	100.00 - 100.00
Neoseps reynoldsi	Sand skink	Threatened	Scincidae	Reptile	24019.3	100	100	100.00 - 100.00
Nerodia clarkii taeniata	Atlantic salt marsh snake	Threatened	Colubridae	Reptile	9340.81	75.0375	85.5484	75.04 - 85.55
Nerodia erythrogaster neglecta	Copperbelly water snake	Threatened	Colubridae	Reptile	15799.7	7.98342	7.98342	7.98 - 7.98
Pituophis melanoleucus lodingi	Black pine snake	Threatened	Colubridae	Reptile	32880.3	89.9058	91.2977	91.30 - 96.63
Pseudemys alabamensis	Alabama red-belly turtle	Endangered	Emydidae	Reptile	14739.7	74.5006	74.5006	74.50 - 90.51
Pseudemys rubriventris bangsi	Plymouth Redbelly Turtle	Endangered		Reptile	8581.9	0	0	.00 - .00
Sternotherus depressus	Flattened musk turtle	Threatened	Kinosternidae	Reptile	22225	96.0135	100	96.15 - 100.00
Thamnophis eques megalops	Northern Mexican gartersnake	Threatened	Colubridae	Reptile	294219	6.05039	26.1218	12.90 - 42.63
Thamnophis gigas	Giant garter snake	Threatened	Colubridae	Reptile	59613.9	100	100	100.00 - 100.00
Thamnophis rufipunctatus	Narrow-headed gartersnake	Threatened	Colubridae	Reptile	201584	7.15181	25.7004	13.93 - 40.49
Thamnophis sirtalis tetrataenia	San Francisco garter snake	Endangered	Colubridae	Reptile	2667.88	99.9996	99.9996	100.00 - 100.00
Uma inornata	Coachella Valley fringe-toed lizard	Threatened	Phrynosomatidae	Reptile	1364.7	25.3906	25.3906	25.39 - 30.94
